# Supplementary material for: Multiple introduced lineages and the single native lineage co-driving the four waves of the COVID-19 pandemic in West Africa
Source: Front Public Health. 2022 Sep 15;10:957277. doi: 10.3389/fpubh.2022.957277 (PMC9521358; doi:10.3389/fpubh.2022.957277)
Supplement: Supplementary file 1 [file Table_1.xlsx]

## Sheet: Case (Death)
Table S1 number of cases (deaths) in West Africa in this study
Months	SLE	BEN	BFA	CPV	CIV	GMB	GHA	GIN	GNB	LBR	MLI	MRT	NGA	NER	SEN	TGO
2020-03-01	1(0)	9(0)	261(14)	6(1)	179(1)	4(1)	161(5)	22(0)	8(0)	6(0)	28(2)	6(1)	134(2)	27(3)	175(0)	34(1)
2020-04-01	123(7)	55(1)	384(29)	115(0)	1096(13)	7(0)	1913(12)	1473(7)	197(1)	138(16)	462(24)	2(0)	1797(56)	692(29)	758(9)	82(8)
2020-05-01	737(39)	377(2)	202(10)	314(3)	1558(19)	14(0)	5996(19)	2211(16)	1051(7)	139(11)	775(51)	522(22)	8230(229)	239(32)	2712(33)	326(4)
2020-06-01	601(14)	967(18)	115(0)	792(11)	6666(35)	24(1)	9671(76)	1685(10)	398(16)	490(9)	916(39)	3833(106)	15532(303)	117(3)	3148(70)	208(1)
2020-07-01	361(7)	606(15)	144(0)	1224(8)	6548(34)	449(7)	17760(70)	1917(13)	327(2)	411(37)	354(8)	1947(28)	17457(289)	63(2)	3439(93)	291(5)
2020-08-01	199(3)	340(4)	262(2)	1433(17)	2020(15)	2565(87)	8797(94)	2101(13)	224(8)	122(9)	241(2)	738(2)	10857(134)	42(0)	3379(79)	459(9)
2020-09-01	209(2)	212(1)	688(3)	2140(20)	1657(3)	616(16)	2328(25)	1243(7)	119(5)	36(0)	342(5)	454(2)	4840(99)	21(0)	1371(27)	384(20)
2020-10-01	135(2)	286(0)	444(9)	2769(35)	992(6)	93(7)	1429(19)	1420(6)	89(2)	87(0)	436(5)	201(2)	4005(32)	23(0)	634(13)	547(9)
2020-11-01	46(0)	372(2)	386(1)	1968(10)	615(6)	70(4)	3612(3)	1047(4)	28(3)	172(1)	1156(20)	898(14)	4704(30)	328(3)	473(9)	643(7)
2020-12-01	199(2)	236(1)	3821(17)	1079(8)	1193(5)	55(1)	3104(12)	603(5)	11(1)	202(0)	2380(113)	5763(170)	20050(116)	1775(32)	3051(77)	659(4)
2021-01-01	982(3)	642(8)	3975(35)	2230(21)	5909(17)	293(4)	12239(81)	824(1)	182(0)	139(1)	1001(61)	2271(75)	43635(297)	1194(55)	7383(218)	1441(9)
2021-02-01	294(0)	1541(18)	1300(22)	1330(13)	4355(38)	622(22)	17013(191)	1446(7)	628(3)	71(1)	285(23)	572(19)	24415(321)	223(13)	7997(244)	1827(7)
2021-03-01	93(0)	1666(20)	735(4)	2070(21)	11135(52)	747(15)	6560(136)	3916(36)	388(15)	43(0)	1666(32)	640(8)	7234(150)	261(14)	4185(179)	3348(25)
2021-04-01	74(0)	721(9)	593(11)	6412(49)	2147(42)	439(9)	1979(36)	2307(19)	84(4)	46(0)	3816(99)	555(6)	2219(6)	227(5)	1639(56)	2718(14)
2021-05-01	93(0)	237(2)	124(9)	6557(47)	1256(19)	95(5)	1336(6)	962(17)	32(1)	80(1)	409(33)	1145(8)	1408(36)	182(1)	1072(32)	499(2)
2021-06-01	1428(21)	141(3)	45(2)	2018(22)	1013(8)	86(2)	2016(11)	593(10)	93(1)	1721(41)	159(8)	1261(26)	1100(21)	79(1)	1712(27)	451(4)
2021-07-01	708(20)	195(4)	94(1)	1334(12)	1830(16)	1630(31)	7105(27)	1918(49)	620(7)	1504(21)	158(7)	4883(73)	6290(29)	134(2)	19162(187)	1881(23)
2021-08-01	84(1)	4972(20)	204(2)	1563(15)	5534(112)	1989(107)	16417(213)	3813(117)	1320(43)	190(97)	305(7)	7889(153)	18523(320)	226(4)	10515(412)	5463(33)
2021-09-01	27(0)	10524(31)	466(13)	2222(26)	4584(183)	236(19)	8046(120)	910(42)	308(16)	328(41)	330(9)	2450(60)	13348(252)	159(2)	970(93)	4168(44)
2021-10-01	3(0)	859(2)	550(30)	639(10)	1044(71)	31(2)	2595(19)	242(6)	27(6)	13(1)	854(15)	1290(22)	6182(175)	358(12)	142(20)	650(13)
2021-11-01	5(0)	101(0)	1207(72)	155(1)	427(9)	24(2)	843(34)	117(2)	306(7)	12(0)	1361(43)	1946(35)	2257(81)	641(46)	70(7)	186(1)
2021-12-01	662(2)	85(0)	1632(32)	3362(3)	9280(10)	181(1)	12066(86)	1281(4)	44(1)	454(0)	3574(54)	2207(34)	27295(53)	398(16)	1068(5)	3898(5)
2022-01-01	559(2)	1515(2)	2992(48)	13963(44)	9714(71)	1672(19)	13934(100)	4115(28)	1102(7)	994(3)	9044(54)	16770(87)	11668(106)	1247(23)	9944(56)	6328(20)
2022-02-01	42(0)	117(0)	127(9)	191(5)	765(8)	97(3)	2754(47)	231(21)	415(11)	112(4)	329(8)	390(26)	1379(6)	102(9)	694(14)	307(4)
2022-03-01	9(0)	385(0)	102(7)	66(0)	258(3)	49(0)	1297(3)	62(0)	148(3)	16(0)	103(5)	35(3)	855(0)	47(1)	202(54)	141(0)
Note:
Countires	Logogram
Benin	BEN
Burkina Faso	BSF
Côte d’Ivoire	CIV
Cabo Verde	CPV
Gambia	GMB
Ghana	GHA
Guinea	GIN
Guinea-Bissau	GNB
Liberia	LBR
Mali	MLI
Mauritania	MRT
Niger	NER
Nigeria	NGA
Senegal	SEN
Sierra Leone	SLE
Togo	TGO
