# Supplementary material for: Multiple introduced lineages and the single native lineage co-driving the four waves of the COVID-19 pandemic in West Africa
Source: Front Public Health. 2022 Sep 15;10:957277. doi: 10.3389/fpubh.2022.957277 (PMC9521358; doi:10.3389/fpubh.2022.957277)
Supplement: Supplementary file 2 [file Table_2.xlsx]

## Sheet: R0 in West Africa till 20220401
Continents	Countries	Initial date	R0 (2020/3/1)	R0 (2022/4/1)	Absolute Change	Relative Change
West Africa	Benin	2020-05-08	1.12	0.23	-0.89	-0.79
	Burkina Faso	2020-03-25	1.12	0.72	-0.4	-0.36
	Ghana	2020-03-27	1.49	0.81	-0.68	-0.46
	Gambia	2020-07-21	1.40	0.25	-1.15	-0.82
	Liberia	2020-04-23	0.88	0.2	-0.68	-0.77
	Niger	2020-04-04	1.13	0.65	-0.48	-0.42
	Nigeria	Mar 30, 2020	1.31	1.11	-0.2	-0.15
	Senegal	2020-03-27	0.93	1.06	0.13	0.14
	Togo	Apr 30, 2020	0.8	1.09	0.29	0.36
	Sierra Leone	2020-04-29	1.17	0.12	-1.05	-0.9
	Cote d'Ivoire	2020-03-28	1.49	0.95	-0.54	-0.36
	Gambia	2020-07-21	1.40	0.25	-1.15	-0.82
	Ghana	2020-03-27	1.49	0.81	-0.68	-0.46
	Mali	2020-04-13	1.23	0.94	-0.29	-0.24
	Cape Verde	2020-04-27	0.77	0.97	0.2	0.26
	Mauritania	2020-05-20	1.20	1.02	-0.18	-0.15
Other continents	South Africa	2020-03-19	2.28	0.75	-1.53	-0.67
	World	2020-03-01	1.2	0.89	-0.31	-0.26
